# Supplementary material for: ﻿Pulvinatusia (Brassicaceae), a new cushion genus from China and its systematic position
Source: PhytoKeys. 2022 Jan 24;189:9–28. doi: 10.3897/phytokeys.189.77926 (PMC8803735; doi:10.3897/phytokeys.189.77926)
Supplement: XML Treatment for Pulvinatusia xuegulaensis [file phytokeys.189.77926-treatment2.xml]

<!DOCTYPE tp:taxon-treatment
  PUBLIC "-//TaxonX//DTD Taxonomic Treatment Publishing DTD v0 20100105//EN" "tax-treatment-NSO.dtd">
<tp:taxon-treatment xmlns:tp="http://www.plazi.org/taxpub"><tp:treatment-meta><kwd-group><label>Taxon classification</label><kwd>
                <named-content content-type="kingdom">Plantae</named-content>
              </kwd><kwd>
                <named-content content-type="order">Brassicales</named-content>
              </kwd><kwd>
                <named-content content-type="family">Brassicaceae</named-content>
              </kwd></kwd-group><mixed-citation publication-type="journal"><person-group><name><surname>Chen</surname><given-names>Hong-Liang</given-names></name><name><surname>Al-Shehbaz</surname><given-names>Ihsan A.</given-names></name><name><surname>Qian</surname><given-names>Li-Shen</given-names></name><name><surname>Zhang</surname><given-names>Jian-Wen</given-names></name><name><surname>Xu</surname><given-names>Bo</given-names></name><name><surname>Zhang</surname><given-names>Ti-Cao</given-names></name><name><surname>Yue</surname><given-names>Ji-Pei</given-names></name><name><surname>Sun</surname><given-names>Hang</given-names></name></person-group><article-title>﻿<italic><tp:taxon-name><tp:taxon-name-part taxon-name-part-type="genus" reg="Pulvinatusia">Pulvinatusia</tp:taxon-name-part></tp:taxon-name></italic> (<tp:taxon-name><tp:taxon-name-part taxon-name-part-type="family">Brassicaceae</tp:taxon-name-part></tp:taxon-name>), a new cushion genus from China and its systematic position</article-title><source>PhytoKeys</source><day>24</day><month>01</month><year>2022</year><volume>189</volume><fpage>9</fpage><lpage>28</lpage><pub-id pub-id-type="doi">10.3897/phytokeys.189.77926</pub-id></mixed-citation></tp:treatment-meta><tp:nomenclature><label>﻿</label><tp:taxon-name>
              <tp:taxon-name-part taxon-name-part-type="genus" reg="Pulvinatusia">Pulvinatusia</tp:taxon-name-part>
              <tp:taxon-name-part taxon-name-part-type="species" reg="xuegulaensis">xuegulaensis</tp:taxon-name-part>
              <object-id xmlns:xlink="http://www.w3.org/1999/xlink" content-type="ipni" xlink:type="simple">urn:lsid:ipni.org:names:77249034-1</object-id>
            </tp:taxon-name><tp:taxon-authority>J. P. Yue, H. L. Chen, Al-Shehbaz &amp; H. Sun</tp:taxon-authority><tp:taxon-status xmlns:xlink="http://www.w3.org/1999/xlink" xlink:type="simple">sp. nov.</tp:taxon-status><xref ref-type="fig" rid="F2">Fig. 2</xref></tp:nomenclature><tp:treatment-sec sec-type="description" id="SECID0ESOAE"><title>Description.</title><p>Herbs 0.9–1.6 cm tall; caudex many branched, to 4 mm in diam. Trichomes simple, to 0.6 mm long, mixed with fewer forked stalked ones. Leaves densely imbricate, (3.5–) 4.0–4.2 (–4.7) × 0.7–1 mm, thin, papery, long ciliate on both sides and margin. Flowers solitary on short pedicels originating from axils of basal leaves. Fruiting pedicels stout, 4.5–6 mm long, often hidden among basal leaves. Sepals oblong, 1–2 × ca. 1 mm. Petals whitish pink or pink; obovate to suborbicular, 3–3.5 × 2.5–3 mm, claw 2.5–3.4 mm long. Filaments 1.5–2 mm long; anthers 0.3–0.5 mm long. Ovules 2 or 3 per ovary. Fruit ovoid to ellipsoid, 1.6–1.9 × 0.8–1 mm; valves thick leathery, inflated, style 0.2–0.4 mm long. Seeds 1–1.5 × 0.7–0.9 mm, seed coat smooth, not mucilaginous when wetted; cotyledons accumbent.</p></tp:treatment-sec><tp:treatment-sec sec-type="material" id="SECID0EXOAE"><title>Type.</title><p>China. Xizang: Xuegu La, alpine meadow, sandy area, <named-content xmlns:xlink="http://www.w3.org/1999/xlink" content-type="dwc:verbatimCoordinates" xlink:type="simple"><named-content content-type="geo-json" specific-use="{&#34;type&#34;:&#34;Point&#34;,&#34;coordinates&#34;:[90.116667,29.916667]}" id="NCID0EAPAE" xlink:type="simple">29°55' N, 90°7' E</named-content></named-content>, 5300 m, 4 Aug. 2019, ZBFC-510 (holotype, KUN!; isotype, KUN!). <bold><italic>Paratype</italic>.</bold> China. Xizang: Xuegu La, alpine gravel slopes, sandy area, <named-content xmlns:xlink="http://www.w3.org/1999/xlink" content-type="dwc:verbatimCoordinates" xlink:type="simple"><named-content content-type="geo-json" specific-use="{&#34;type&#34;:&#34;Point&#34;,&#34;coordinates&#34;:[90.116667,29.900000]}" id="NCID0EMPAE" xlink:type="simple">29°54' N, 90°7' E</named-content></named-content>, 5407 m, 28 Aug. 2015, ZJW3454 (KUN).</p></tp:treatment-sec><tp:treatment-sec><!--Section generated to contain objects referenced in tp:taxon-treatment.--><fig id="F2" position="float" orientation="portrait"><object-id xmlns:xlink="http://www.w3.org/1999/xlink" content-type="doi" xlink:type="simple">10.3897/phytokeys.189.77926.figure2</object-id><label>Figure 2.</label><caption><p>Images of <italic><tp:taxon-name><tp:taxon-name-part taxon-name-part-type="genus" reg="Pulvinatusia">Pulvinatusia</tp:taxon-name-part><tp:taxon-name-part taxon-name-part-type="species" reg="xuegulaensis">xuegulaensis</tp:taxon-name-part></tp:taxon-name></italic><bold>A</bold> and <bold>B</bold> fruiting plants <bold>C</bold> fruits <bold>D</bold> septum and replum <bold>E</bold> and <bold>F</bold> seeds <bold>G</bold> and <bold>H</bold> flowering plants <bold>I</bold> and <bold>J</bold> stems <bold>K</bold> leaves. Scales bars: 1 mm. – Photos: <bold>A–F</bold> &amp; <bold>I–K</bold> by Lishen Qian <bold>G</bold> and <bold>H</bold> by Jianwen Zhang.</p></caption><graphic xmlns:xlink="http://www.w3.org/1999/xlink" xlink:href="phytokeys-189-009-g002.jpg" position="float" orientation="portrait" xlink:type="simple" id="oo_637594.jpg"><uri content-type="original_file" xlink:type="simple">https://binary.pensoft.net/fig/637594</uri></graphic></fig></tp:treatment-sec></tp:taxon-treatment>
